# Supplementary material for: Lp-PLA2 silencing ameliorates inflammation and autophagy in nonalcoholic steatohepatitis through inhibiting the JAK2/STAT3 pathway
Source: PeerJ. 2023 Jun 26;11:e15639. doi: 10.7717/peerj.15639 (PMC10309053; doi:10.7717/peerj.15639)
Supplement: Supplemental Information 1 [file peerj-11-15639-s001.zip]

Archive with 9 entries (8 files):
- raw data/
- raw data/Figure 1.xlsx
- raw data/Figure 2.pdf
- raw data/Figure 3.pdf
- raw data/Figure 3.xlsx
- raw data/Figure 4.pdf
- raw data/Figure 4.xlsx
- raw data/Figure 5.pdf
- raw data/Figure 5.xls
