# Supplementary material for: Lp-PLA2 silencing ameliorates inflammation and autophagy in nonalcoholic steatohepatitis through inhibiting the JAK2/STAT3 pathway
Source: PeerJ. 2023 Jun 26;11:e15639. doi: 10.7717/peerj.15639 (PMC10309053; doi:10.7717/peerj.15639)
Supplement: Supplemental Information 1 [file peerj-11-15639-s001.zip › raw data/Figure 1.xlsx]

## Sheet: A
		Apidose tissue
group	GAPDH(Ct)	GAPDH（Ct）mean	SNHG5(Ct)	SNHG5 (Ct) mean	△Ct	-△△Ct	SNHG5 relative transcript level(2-△△Ct)	△Ct	-△△Ct	SNHG5 relative transcript level (2-△△Ct)
A. NCD	18.407	17.8049	27.4944	26.8327	9.02777	0	1	9.08739	-0.0596132	0.959521
	17.9899		26.8657					8.87577	0.151999	1.11111
	17.0179		26.1381					9.12016	-0.0923854	0.937971
B. HFD	17.5999	18.158	25.4334	25.9959	7.83786	1.18992	2.2814	7.83347	1.1943	2.28834
	18.5041		26.4492					7.94512	1.08265	2.11792
	18.37		26.105					7.73497	1.2928	2.45004
D. Sh-Lp-PLA2+HFD	17.0279	17.7768	25.2852	26.1278	8.35101	0.676765	1.59855	8.25728	0.770492	1.70585
	17.8724		26.1599					8.28748	0.740296	1.67052
	18.4299		26.9382					8.50826	0.519508	1.43347
		Hepatic tissue
group	GAPDH(Ct)	GAPDH（Ct）mean	SNHG5(Ct)	SNHG5 (Ct) mean	△Ct	-△△Ct	SNHG5 relative transcript level(2-△△Ct)	△Ct	-△△Ct	SNHG5 relative transcript level (2-△△Ct)
A. NCD	17.3158	17.6597	26.2458	26.5769	8.91726	0	1	8.92995	-0.0126812	0.991249
	17.6177		26.6851					9.0674	-0.150137	0.901165
	18.0455		26.7999					8.75445	0.162818	1.11947
B. HFD	17.1263	17.8561	23.7047	24.4848	6.62861	2.28866	4.886	6.57835	2.33891	5.05922
	17.9007		24.6143					6.71359	2.20367	4.60651
	18.5414		25.1353					6.59389	2.32338	5.00502
D. Sh-Lp-PLA2+HFD	17.7218	17.747	25.2058	25.3059	7.55895	1.35831	2.56385	7.48393	1.43333	2.7007
	17.124		24.8458					7.72176	1.1955	2.29025
	18.3951		25.8663					7.47116	1.4461	2.72471

## Sheet: B
				1W	2W	3W	4W	5W	6W	7W	8W	9W	10W	11W	12W
	group	No.	D0	D7	D14	D21	D28	D35	D42	D49	D56	D63	D70	D77	D84
	A.NCD	1	14.5	15.3	16.4	17.3	18.7	19.3	21	22.4	23.7	24	25.5	26.7	28.6
		2	14.1	15.2	16.2	16.9	18.8	19.5	20.3	22.2	22.5	24.4	25.2	25.8	27.1
		3	14.9	15.4	16.6	17.4	17.1	18.4	19.5	22.2	22.1	25.7	25.3	25.3	27.6
		4	14.3	15.6	16.3	17.2	18.5	19.1	21	21.8	23.1	24	25.2	26.1	27.2
		5	14.9	15.6	16.3	17.4	17.8	18.8	20.6	21.5	23.5	24.5	26.8	26.8	28.1
		6	14.3	15.4	16.7	18.1	17.6	18.2	20.8	22.5	23.1	24.1	25.2	26.3	27.7
	B.HFD	7	14.2	16.8	18	19.5	20.9	22.3	23.7	24.9	27.4	29.6	31.9	32.6	36.7
		8	14.4	16.4	17.8	19.6	21.2	22.9	24.2	26.2	27.7	30.3	32.4	34.7	36.1
		9	14	15.5	17.3	18.9	20.4	21.6	23.7	24.9	27.7	30.1	32.3	34.6	36.8
		10	14.7	15.7	17.4	19.5	21.5	21.9	23.7	26	28.2	30	32.1	34.6	36.9
		11	14	16.4	17.2	19	20.8	21.9	23.9	24.9	27.2	30.8	33	35.2	37.1
		12	14.1	16	17.4	18.9	21.4	22.7	23.3	25.2	27.5	30.8	33.3	36.8	38.4
	C.Sh-NC+HF	13	14.7	16.4	17.7	19.4	21.3	22.8	23.8	25	26.8	30.1	31.7	33.9	36.4
		14	14.5	16.3	17.4	19.5	20.9	22.4	24.8	26.2	27.2	30.8	32.3	34.8	36.2
		15	14.2	15.5	16.6	18.8	20.4	22.2	23.9	25.6	27.3	30.8	32.8	34.4	36.9
		16	14.5	15.9	17.4	18.6	20.9	21.4	23.5	25.4	27.6	30.6	32.3	35.2	36.7
		17	14.2	15.9	17.7	19.2	20.9	22.6	24.1	25.6	27.4	30.8	32.5	35.4	37.2
		18	14.7	16.2	17.4	19.8	21.4	22.6	23.9	25.3	27.2	30.2	32.5	35.6	37.2
	D.Sh-Lp-PLA2+HFD	19	14.3	15.6	16.6	17.9	19.3	20.7	21.9	23.1	24.1	26	27.2	28.8	29.6
		20	14.2	16.3	17.3	18.3	19.4	21.1	22.3	24.1	25.3	27.1	28.7	29.5	30.8
		21	14.2	16.1	17.5	19.2	20.5	21.4	23.9	24.4	25.4	26.3	28.2	30.3	31.2
		22	14.8	15.2	17.9	19.1	20.9	21.8	22.8	24.2	25.3	26.1	28.1	29.5	30.9
		23	14.9	15.8	16.5	18.7	19.8	21.9	22.7	24.1	25.2	26.8	28.1	29.2	30.8
		24	13.8	15.6	16.9	18.3	19.8	21.7	22.4	24.1	25.1	26.2	27.3	28.6	30.1
	E.Rapamycin+HFD	25	14.5	16.3	17.2	19	20.4	21.6	22.9	24.8	25.4	27.9	28.6	30.5	31.2
		26	14.1	16.6	18.1	18.9	19.4	21.1	22.1	23.1	24.1	26.5	27.2	28.6	30.4
		27	14.1	15.5	16.7	17.9	20.5	21.3	22.8	23.2	25.1	26.4	27.2	28.6	29.8
		28	14.9	16.3	17.7	19.1	20.5	21.4	22.3	23.3	25.1	26.1	27.6	29.1	30.7
		29	14.5	15.4	17.9	19.2	19.9	21.1	22.2	23.7	24.2	26.1	27.6	29.2	30.4
		30	14.3	16	16.9	18.3	19.6	21.4	22.4	23.8	25.1	26.2	28.3	30.7	29.1
	F.Sh-Lp-PLA2+Rapamycin+HFD	31	14.9	15.9	17.2	18.4	19.7	20.5	21.9	23.3	24.2	24.8	26.6	27.6	28.8
		32	14.4	15.7	17.1	18.3	20.5	21.3	22.2	23.4	25.4	25.8	27.2	28.1	28.1
		33	14.6	16.1	17.2	19.1	20.9	21.9	22.6	23.4	24.5	26.1	27.3	28.1	28.9
		34	14.4	16.2	17.4	19	20.1	21	22.3	23.4	24.6	25.7	26.3	27.2	28.8
		35	14.2	16.6	18.1	19.3	20.3	21.5	22.3	24.2	25.7	26.8	27.2	28.8	29.8
		36	14.3	15.5	17	19.7	20.6	21.9	21.8	22.4	23.1	24.7	25.9	27.1	28.6

## Sheet: C
	Group	No.	body weight	liver weight	liver index	mean	SD
	A.NCD	1	28.6	1.139	0.0398252	0.0400763	0.00177089
		2	27.1	1.026	0.0378598
		3	27.6	1.094	0.0396377
		4	27.2	1.115	0.0409926
		5	28.1	1.099	0.0391103
		6	27.7	1.192	0.0430325
	B.HFD	7	36.7	1.764	0.0480654	0.0486531	0.00100834
		8	36.1	1.773	0.0491136
		9	36.8	1.794	0.04875
		10	36.9	1.787	0.0484282
		11	37.1	1.865	0.0502695
		12	38.4	1.816	0.0472917
	C.Sh-NC+HFD	13	36.4	1.815	0.0498626	0.0485909	0.00234591
		14	36.2	1.826	0.050442
		15	36.9	1.708	0.0462873
		16	36.7	1.782	0.0485559
		17	37.2	1.901	0.0511022
		18	37.2	1.685	0.0452957
	D.Sh-Lp-PLA2+HFD	19	29.9	1.375	0.0459866	0.0458865	0.00118991
		20	31.2	1.394	0.0446795
		21	31.3	1.468	0.046901
		22	32.1	1.423	0.0443302
		23	31.1	1.433	0.0460772
		24	30.5	1.444	0.0473443
	E.Rapamycin+HFD	25	31.2	1.269	0.0406731	0.0424759	0.00216622
		26	30.4	1.222	0.0401974
		27	29.8	1.339	0.0449329
		28	30.7	1.264	0.0411726
		29	30.4	1.373	0.0451645
		30	29.1	1.243	0.0427148
	F.Sh-Lp-PLA2+Rapamycin+HFD	31	28.8	1.184	0.0411111	0.0397008	0.0016714
		32	28.1	1.086	0.0386477
		33	28.9	1.081	0.0374048
		34	28.8	1.113	0.0386458
		35	29.8	1.229	0.0412416
		36	28.6	1.177	0.0411538

## Sheet: D
			AST(U/L)			ALT(U/L)			TC(U/L)			TG(U/L)
	Group	No.	AST	mean	SD	ALT	mean	SD	TC(U/L)	mean	SD	TG(U/L)	mean	SD
	A.NCD	1	126	137.233	8.79583	39.7	37.55	4.72218	26	27.45	1.78298	1.26	1.38167	0.127502
		2	139.2			33.2			29.2			1.45
		3	143.3			38.9			26.1			1.39
		4	137.9			31.4			28.4			1.25
		5	148.9			44.5			29.5			1.59
		6	128.1			37.6			25.5			1.35
	B.HFD	7	377.9	364.717	15.0152	73.4	64.2	7.34929	40.7	38.9667	2.78113	2.26	2.06333	0.217777
		8	345.1			73.2			35.3			1.81
		9	380			56.7			41.9			1.95
		10	350.5			59.6			41.4			1.85
		11	375.1			63.2			38.2			2.29
		12	359.7			59.1			36.3			2.22
	C.Sh-NC+HFD	13	355.9	351.883	13.1004	65.6	65.1667	6.28034	39.9	38.8833	2.76508	1.82	2.08333	0.209253
		14	367.7			73			41			1.99
		15	357.8			69.4			37.1			2.32
		16	328.5			67.3			37.2			1.92
		17	348.8			59.6			42.7			2.32
		18	352.6			56.1			35.4			2.13
	D.Sh-Lp-PLA2+HFD	19	312.8	295.4	12.6728	53.7	56.4667	5.1473	38.1	36.1167	1.8883	1.73	1.87333	0.0799166
		20	292.5			56.4			34.6			1.92
		21	292.1			62.3			38.7			1.88
		22	278.3			62.4			35.7			1.92
		23	289.1			49.2			35.6			1.84
		24	307.6			54.8			34			1.95
	E.Rapamycin+HFD	25	232.6	242.483	12.8447	55.2	56.3333	4.75044	34.9	34.1333	1.80407	1.74	1.68667	0.200666
		26	235.6			63.9			34.9			1.63
		27	236			51.4			36.2			2.05
		28	262.1			59.4			34.8			1.56
		29	255.4			56.3			32.8			1.67
		30	233.2			51.8			31.2			1.47
	F.Sh-Lp-PLA2+Rapamycin+HFD	31	154.2	151.817	12.0382	47.1	40.65	4.20036	24.1	27.6333	1.92423	1.47	1.37167	0.0803534
		32	141.8			37.6			29.7			1.36
		33	154.2			35.4			28.6			1.25
		34	167.5			40.9			27.1			1.32
		35	134.1			43.5			28.2			1.44
		36	159.1			39.4			28.1			1.39

## Sheet: E
A. NCD		120、60、30、15、7.5、0 pg/mL
B. HFD		1	2	3	4	5	6
C. Sh-NC+HFD		0	7.5	15	30	60	120	pg/mL
D. Sh-Lp-PLA2 +HFD		0.092	0.183	0.259	0.394	0.712	1.388
E. Rapamycin+HFD
F. Sh-Lp-PLA2+ Rapamycin+HFD
	IL-6	x=(y-0.0893)/0.0107
			C	C(original)=C*5		percentage(%)
	A. NCD	0.276	17.4486	87.243	78.5202	1.11109
		0.243	14.3645	71.8224		0.914699
		0.253	15.2991	76.4953		0.974211
	B. HFD	0.511	39.4112	197.056	188.489	2.50962
		0.456	34.271	171.355		2.18231
		0.511	39.4112	197.056		2.50962
	C. Sh-NC+HFD	0.524	40.6262	203.131	190.826	2.58699
		0.461	34.7383	173.692		2.21206
		0.508	39.1308	195.654		2.49177
	D. Sh-Lp-PLA2 +HFD	0.409	29.8785	149.393	142.695	1.9026
		0.368	26.0467	130.234		1.6586
		0.407	29.6916	148.458		1.8907
	E. Rapamycin+HFD	0.414	30.3458	151.729	148.925	1.93235
		0.378	26.9813	134.907		1.71811
		0.432	32.028	160.14		2.03948
	F. Sh-Lp-PLA2+ Rapamycin+HFD	0.267	16.6075	83.0374	72.6012	1.05753
		0.248	14.8318	74.1589		0.944455
		0.219	12.1215	60.6075		0.771871
A. NCD	400,200,100,50,25pg/mL
B. HFD	1	2	3	4	5	6
C. Sh-NC+HFD	0	25	50	100	200	400	pg/mL
D. Sh-Lp-PLA2 +HFD	0.092	0.173	0.243	0.421	0.699	1.343
E. Rapamycin+HFD
F. Sh-Lp-PLA2+ Rapamycin+HFD
	IL-10	x=(y-0.0931)/0.0031
			C	C(original)=C*5		percentage(%)
	A. NCD	0.154	19.6452	98.2258	93.3871	1.25096
		0.147	17.3871	86.9355		1.10717
		0.152	19	95		1.20988
	B. HFD	0.111	5.77419	28.871	20.8065	0.367688
		0.104	3.51613	17.5806		0.2239
		0.103	3.19355	15.9677		0.203358
	C. Sh-NC+HFD	0.101	2.54839	12.7419	22.957	0.162276
		0.109	5.12903	25.6452		0.326606
		0.112	6.09677	30.4839		0.388229
	D. Sh-Lp-PLA2 +HFD	0.128	11.2581	56.2903	54.1398	0.716889
		0.121	9	45		0.573101
		0.131	12.2258	61.129		0.778513
	E. Rapamycin+HFD	0.123	9.64516	48.2258	57.9032	0.614183
		0.126	10.6129	53.0645		0.675807
		0.138	14.4839	72.4194		0.922302
	F. Sh-Lp-PLA2+ Rapamycin+HFD	0.161	21.9032	109.516	96.6129	1.39475
		0.151	18.6774	93.3871		1.18934
		0.147	17.3871	86.9355		1.10717
A. NCD	640,320,160,80,40,20pg/mL
B. HFD	1	2	3	4	5	6	7
C. Sh-NC+HFD	0	20	40	80	160	320	640	pg/mL
D. Sh-Lp-PLA2 +HFD	0.093	0.155	0.213	0.292	0.466	0.789	1.399
E. Rapamycin+HFD
F. Sh-Lp-PLA2+ Rapamycin+HFD
	TNF-α	x=(y-0.1235)/0.002
			C	C(original)=C*2		percentage(%)
	A. NCD	0.193	34.75	69.5	72.8333	0.885122
		0.201	38.75	77.5		0.987007
		0.195	35.75	71.5		0.910593
	B. HFD	0.342	109.25	218.5	239.833	2.78272
		0.361	118.75	237.5		3.0247
		0.387	131.75	263.5		3.35582
	C. Sh-NC+HFD	0.348	112.25	224.5	241.833	2.85914
		0.389	132.75	265.5		3.38129
		0.359	117.75	235.5		2.99923
	D. Sh-Lp-PLA2 +HFD	0.282	79.25	158.5	170.167	2.01859
		0.321	98.75	197.5		2.51527
		0.278	77.25	154.5		1.96765
	E. Rapamycin+HFD	0.273	74.75	149.5	174.833	1.90397
		0.317	96.75	193.5		2.46433
		0.305	90.75	181.5		2.31151
	F. Sh-Lp-PLA2+ Rapamycin+HFD	0.187	31.75	63.5	74.5	0.808709
		0.181	28.75	57.5		0.732295
		0.226	51.25	102.5		1.3054
