# Supplementary material for: Lp-PLA2 silencing ameliorates inflammation and autophagy in nonalcoholic steatohepatitis through inhibiting the JAK2/STAT3 pathway
Source: PeerJ. 2023 Jun 26;11:e15639. doi: 10.7717/peerj.15639 (PMC10309053; doi:10.7717/peerj.15639)
Supplement: Supplemental Information 1 [file peerj-11-15639-s001.zip › raw data/Figure 3.xlsx]

## Sheet: WB
Lp-PLA2	gray value	relative quantification	Avg	sd	GAPDH	normalization processing	mean
A. NCD	6238.93	0.42085	0.411191	0.0267128	14824.6	1.02349	1
	5664.35	0.374732			15115.7	0.911334
	6719.93	0.43799			15342.7	1.06517
B. HFD	11814.9	0.768289	0.756371	0.0105845	15378.2	1.86845	1.83946
	11421.7	0.758256			15063.2	1.84405
	11402.7	0.742568			15355.8	1.8059
C. Sh-NC+HFD	10657.3	0.71302	0.76173	0.0375451	14946.6	1.73404	1.8525
	11861.7	0.804387			14746.2	1.95624
	11964.7	0.767783			15583.4	1.86722
D. Sh-Lp-PLA2 +HFD	5854.35	0.394879	0.396382	0.0464327	14825.7	0.96033	0.963986
	6806.35	0.453987			14992.4	1.10408
	5181.77	0.340281			15227.9	0.827549
E. Rapamycin+HFD	11922.3	0.796747	0.772148	0.0196225	14963.8	1.93766	1.87783
	11659	0.770974			15122.5	1.87498
	11410.9	0.748725			15240.5	1.82087
F. Sh-Lp-PLA2+ Rapamycin+HFD	6061.35	0.396686	0.428547	0.0390087	15280	0.964725	1.04221
	7334.18	0.48348			15169.6	1.1758
	6196.48	0.405476			15282	0.986101
JAK2	gray value	relative quantification	Avg	sd	GAPDH	normalization processing
A. NCD	10679.6	0.7204	0.717031	0.0151531	14824.6	1.0047	1
	10535.9	0.697019			15115.7	0.97209
	11256.5	0.733674			15342.7	1.02321
B. HFD	10949.5	0.712013	0.729954	0.0204583	15378.2	0.993002	1.01802
	10834.4	0.719267			15063.2	1.00312
	11648.6	0.758582			15355.8	1.05795
C. Sh-NC+HFD	11273.2	0.754231	0.736087	0.0145081	14946.6	1.05188	1.02658
	10598.4	0.718719			14746.2	1.00235
	11458.6	0.735311			15583.4	1.02549
D. Sh-Lp-PLA2 +HFD	12132.1	0.818316	0.772502	0.0325027	14825.7	1.14126	1.07736
	11286.7	0.752827			14992.4	1.04992
	11365.6	0.746363			15227.9	1.04091
E. Rapamycin+HFD	11055.2	0.738799	0.786129	0.052326	14963.8	1.03036	1.09637
	11501.1	0.760529			15122.5	1.06066
	13092.4	0.859058			15240.5	1.19808
F. Sh-Lp-PLA2+ Rapamycin+HFD	12338.7	0.807508	0.771582	0.0381804	15280	1.12618	1.07608
	11961.6	0.788527			15169.6	1.09971
	10983.3	0.71871			15282	1.00234
p-JAK2	gray value	relative quantification	Avg	sd	GAPDH	normalization processing
A. NCD	3985.6	0.26885	0.256935	0.00882835	14824.6	1.04637	1
	3842.53	0.254207			15115.7	0.989383
	3801.11	0.247748			15342.7	0.964243
B. HFD	6305.67	0.410038	0.450847	0.0288853	15378.2	1.59588	1.75471
	7122.55	0.472845			15063.2	1.84033
	7211.96	0.469657			15355.8	1.82792
C. Sh-NC+HFD	6810.26	0.455638	0.444289	0.0123841	14946.6	1.77336	1.72919
	6638.26	0.450166			14746.2	1.75206
	6655.08	0.427062			15583.4	1.66214
D. Sh-Lp-PLA2 +HFD	3636.36	0.245274	0.260355	0.012674	14825.7	0.954613	1.01331
	3890.65	0.259508			14992.4	1.01001
	4207.23	0.276284			15227.9	1.07531
E. Rapamycin+HFD	6624.72	0.442718	0.440278	0.0120196	14963.8	1.72307	1.71358
	6859.96	0.453627			15122.5	1.76553
	6469.43	0.42449			15240.5	1.65213
F. Sh-Lp-PLA2+ Rapamycin+HFD	3896.23	0.254989	0.2602	0.00570057	15280	0.992426	1.01271
	3905.82	0.257477			15169.6	1.00211
	4097.6	0.268133			15282	1.04358
STAT3	gray value	relative quantification	Avg	sd	GAPDH	normalization processing
A. NCD	8789.45	0.592897	0.572871	0.0146691	14824.6	1.03496	1
	8437.08	0.558166			15115.7	0.974331
	8707.74	0.567551			15342.7	0.990713
B. HFD	8360.62	0.543665	0.563003	0.0196877	15378.2	0.949018	0.982774
	8887.57	0.59002			15063.2	1.02993
	8527.45	0.555324			15355.8	0.969369
C. Sh-NC+HFD	8414.79	0.562989	0.560927	0.0229061	14946.6	0.982749	0.97915
	8669.2	0.587893			14746.2	1.02622
	8288.79	0.531899			15583.4	0.928479
D. Sh-Lp-PLA2 +HFD	8365.38	0.564249	0.559648	0.0109692	14825.7	0.984948	0.976917
	8163.62	0.544517			14992.4	0.950505
	8682.62	0.570177			15227.9	0.995297
E. Rapamycin+HFD	8869.38	0.592724	0.546486	0.0354412	14963.8	1.03465	0.953941
	7661.26	0.506614			15122.5	0.884342
	8231.67	0.540119			15240.5	0.942828
F. Sh-Lp-PLA2+ Rapamycin+HFD	8358.74	0.547039	0.551019	0.00941939	15280	0.954907	0.961855
	8221.91	0.542			15169.6	0.946112
	8619.33	0.564019			15282	0.984547
p-STAT3	gray value	relative quantification	Avg	sd	GAPDH	normalization processing
A. NCD	7420.79	0.500573	0.485974	0.0157932	14824.6	1.03004	1
	7456.79	0.493314			15115.7	1.0151
	7119.55	0.464036			15342.7	0.954857
B. HFD	12052.9	0.783765	0.803595	0.0161301	15378.2	1.61277	1.65357
	12106.9	0.803744			15063.2	1.65388
	12642.1	0.823275			15355.8	1.69407
C. Sh-NC+HFD	11741.5	0.785559	0.817996	0.0489539	14946.6	1.61646	1.68321
	13082.6	0.887182			14746.2	1.82557
	12174.5	0.781246			15583.4	1.60759
D. Sh-Lp-PLA2 +HFD	8255.28	0.556822	0.510955	0.0338079	14825.7	1.14579	1.0514
	7491.86	0.499711			14992.4	1.02827
	7253.57	0.476333			15227.9	0.980161
E. Rapamycin+HFD	12729.9	0.850714	0.808177	0.0316364	14963.8	1.75053	1.663
	12081.6	0.79892			15122.5	1.64395
	11809.8	0.774898			15240.5	1.59452
F. Sh-Lp-PLA2+ Rapamycin+HFD	7287.08	0.476904	0.505166	0.0228729	15280	0.981335	1.03949
	7670.79	0.50567			15169.6	1.04053
	8144.13	0.532924			15282	1.09661
LC3II/I	gray value	relative quantification	Avg	sd	GAPDH	normalization processing
A. NCD	13234.9	0.892765	0.907357	0.0106437	14824.6	0.983918	1
	13874	0.917853			15115.7	1.01157
	13984.1	0.911453			15342.7	1.00451
B. HFD	7528.61	0.489562	0.425883	0.0559359	15378.2	0.539548	0.469367
	6547.78	0.434688			15063.2	0.479071
	5426.73	0.353399			15355.8	0.389482
C. Sh-NC+HFD	5274.44	0.352885	0.439146	0.0683654	14946.6	0.388915	0.483984
	7669.39	0.520092			14746.2	0.573194
	6926.22	0.444461			15583.4	0.489842
D. Sh-Lp-PLA2 +HFD	11370.8	0.766966	0.695922	0.0525564	14825.7	0.845275	0.766977
	9617.39	0.641484			14992.4	0.706981
	10344.6	0.679315			15227.9	0.748674
E. Rapamycin+HFD	11760.1	0.785908	0.712873	0.0575873	14963.8	0.866151	0.785659
	9756.24	0.645149			15122.5	0.71102
	10783.6	0.707564			15240.5	0.779807
F. Sh-Lp-PLA2+ Rapamycin+HFD	14109.4	0.923392	0.889445	0.0388214	15280	1.01767	0.98026
	12668.2	0.835104			15169.6	0.92037
	13904.2	0.90984			15282	1.00274
mTOR	gray value	relative quantification	Avg	sd	GAPDH	normalization processing
A. NCD	12807.7	0.863947	0.857469	0.016322	14824.6	1.00755	1
	13202.3	0.873417			15115.7	1.0186
	12811.8	0.835043			15342.7	0.973846
B. HFD	12578.5	0.817942	0.843087	0.0177958	15378.2	0.953903	0.983228
	12875.2	0.854748			15063.2	0.996827
	13153.3	0.856571			15355.8	0.998953
C. Sh-NC+HFD	13238.9	0.885743	0.842833	0.0335993	14946.6	1.03297	0.982932
	12372.9	0.839054			14746.2	0.978524
	12524.4	0.803703			15583.4	0.937296
D. Sh-Lp-PLA2 +HFD	12561	0.847246	0.844213	0.0308175	14825.7	0.988078	0.98454
	12069.5	0.805044			14992.4	0.938861
	13405.9	0.880348			15227.9	1.02668
E. Rapamycin+HFD	12803.3	0.855622	0.844435	0.0318603	14963.8	0.997846	0.9848
	13257	0.876641			15122.5	1.02236
	12208.3	0.801043			15240.5	0.934194
F. Sh-Lp-PLA2+ Rapamycin+HFD	13490.3	0.882877	0.846753	0.0271025	15280	1.02963	0.987502
	12739.2	0.839785			15169.6	0.979376
	12494.5	0.817596			15282	0.953499
P-mTOR	gray value	relative quantification	Avg	sd	GAPDH	normalization processing
A. NCD	9191.86	0.620042	0.602608	0.0131895	14824.6	1.02893	1
	9063.91	0.599635			15115.7	0.995067
	9023.74	0.588147			15342.7	0.976003
B. HFD	14298.8	0.929804	0.874044	0.0431655	15378.2	1.54297	1.45043
	13070	0.867679			15063.2	1.43987
	12663.1	0.824647			15355.8	1.36846
C. Sh-NC+HFD	11647.4	0.779267	0.871355	0.0681182	14946.6	1.29316	1.44597
	13889.4	0.941893			14746.2	1.56303
	13914.5	0.892905			15583.4	1.48173
D. Sh-Lp-PLA2 +HFD	9650.69	0.650944	0.696599	0.033322	14825.7	1.08021	1.15597
	10634.3	0.709316			14992.4	1.17708
	11109.3	0.729537			15227.9	1.21063
E. Rapamycin+HFD	11218.8	0.749732	0.696781	0.0433668	14963.8	1.24415	1.15628
	10541.9	0.697104			15122.5	1.15681
	9807.35	0.643507			15240.5	1.06787
F. Sh-Lp-PLA2+ Rapamycin+HFD	9435.91	0.617534	0.584596	0.028529	15280	1.02477	0.97011
	8924.33	0.588305			15169.6	0.976264
	8373.74	0.547949			15282	0.909295
