# Supplementary material for: Lp-PLA2 silencing ameliorates inflammation and autophagy in nonalcoholic steatohepatitis through inhibiting the JAK2/STAT3 pathway
Source: PeerJ. 2023 Jun 26;11:e15639. doi: 10.7717/peerj.15639 (PMC10309053; doi:10.7717/peerj.15639)
Supplement: Supplemental Information 1 [file peerj-11-15639-s001.zip › raw data/Figure 4.xlsx]

## Sheet: WB
Lp-PLA2	gray value	relative quantification	Avg	sd	GAPDH	normalization processing	mean
A Normal	7812.33	0.496085	0.497516	0.0065797	15748	0.997123	1
	7825.91	0.49027			15962.5	0.985434
	8076.28	0.506195			15954.9	1.01744
B NASH	11838.8	0.754883	0.720552	0.0310419	15683	1.5173	1.4483
	11213.1	0.727082			15422.1	1.46142
	10925.9	0.679692			16074.8	1.36617
C Sh-NC+NASH	11760.5	0.718034	0.722083	0.0159619	16378.7	1.44324	1.45137
	11482.1	0.704875			16289.6	1.41679
	11840.3	0.743339			15928.5	1.4941
D Sh-Lp-PLA2+NASH	8411.55	0.540363	0.50392	0.0280219	15566.5	1.08612	1.01287
	7697.5	0.499182			15420.2	1.00335
	7483.96	0.472216			15848.6	0.949147
E Rapamycin+NASH	11786.1	0.748874	0.722587	0.0492537	15738.5	1.50522	1.45239
	10385.5	0.653581			15890.2	1.31369
	11493.6	0.765307			15018.3	1.53825
F Sh-Lp-PLA2+ Rapamycin+NASH	8862.67	0.580684	0.499809	0.0574699	15262.5	1.16717	1.00461
	7315.15	0.452395			16169.8	0.909307
	7660.91	0.466349			16427.4	0.937354
G JAK2-inhibitor+NASH	10309.1	0.685333	0.619208	0.0474217	15042.5	1.37751	1.2446
	9154.76	0.595828			15364.8	1.19761
	8928.57	0.576461			15488.6	1.15868
H Sh-Lp-PLA2+ JAK2-inhibitor+NASH	7786.38	0.494887	0.522445	0.0305736	15733.7	0.994714	1.05011
	8096.08	0.507372			15956.9	1.01981
	8822.96	0.565078			15613.7	1.1358
JAK2	gray value	relative quantification	Avg	sd	GAPDH	normalization processing
A Normal	12345.8	0.783964	0.822181	0.029306	15748	0.953518	1
	12380	0.8274			14962.5	1.00635
	12789.1	0.855177			14954.9	1.04013
B NASH	13483.5	0.859755	0.817091	0.0455556	15683	1.0457	0.99381
	12917	0.837567			15422.1	1.01871
	12119.7	0.753953			16074.8	0.917016
C Sh-NC+NASH	13210.4	0.806559	0.786295	0.0243939	16378.7	0.981	0.956354
	12249.5	0.751984			16289.6	0.914622
	12748.3	0.800343			15928.5	0.973439
D Sh-Lp-PLA2+NASH	13739.6	0.943238	0.848004	0.0686361	14566.5	1.14724	1.03141
	11307.3	0.784131			14420.2	0.953721
	12126	0.816642			14848.6	0.993264
E Rapamycin+NASH	12476.9	0.846551	0.790732	0.0404205	14738.5	1.02964	0.96175
	11199.6	0.752148			14890.2	0.914821
	10843.1	0.773498			14018.3	0.940788
F Sh-Lp-PLA2+ Rapamycin+NASH	13737	0.90005	0.790957	0.078043	15262.5	1.09471	0.962023
	12142	0.750903			16169.8	0.913307
	11859.2	0.721917			16427.4	0.878051
G JAK2-inhibitor+NASH	13116.3	0.871954	0.785195	0.0759489	15042.5	1.06054	0.955015
	10555.3	0.68698			15364.8	0.835558
	12339	0.79665			15488.6	0.968948
H Sh-Lp-PLA2+ JAK2-inhibitor+NASH	11728.1	0.745416	0.796622	0.0582021	15733.7	0.906633	0.968914
	14010.7	0.878034			15956.9	1.06793
	11966.6	0.766415			15613.7	0.932174
p-JAK2	gray value	relative quantification	Avg	sd	GAPDH	normalization processing
A Normal	4773.31	0.303106	0.320388	0.0122209	15748	0.946059	1
	4920.55	0.328859			14962.5	1.02644
	4923.13	0.329199			14954.9	1.0275
B NASH	9944.1	0.634069	0.641049	0.0136468	15683	1.97906	2.00085
	9699.81	0.628957			15422.1	1.96311
	10611.3	0.660122			16074.8	2.06038
C Sh-NC+NASH	10100.9	0.616711	0.64301	0.0497229	16378.7	1.92489	2.00697
	9768.57	0.599682			16289.6	1.87173
	11351.3	0.712639			15928.5	2.2243
D Sh-Lp-PLA2+NASH	8425.45	0.578414	0.517724	0.0547017	14566.5	1.80535	1.61593
	6429.03	0.445834			14420.2	1.39154
	7853.79	0.528925			14848.6	1.65089
E Rapamycin+NASH	8721.93	0.59178	0.642661	0.0378791	14738.5	1.84707	2.00588
	10164.2	0.682613			14890.2	2.13058
	9162.23	0.653591			14018.3	2.04
F Sh-Lp-PLA2+ Rapamycin+NASH	8272.03	0.541985	0.518566	0.0282695	15262.5	1.69165	1.61855
	8649.52	0.534917			16169.8	1.66959
	7865.38	0.478796			16427.4	1.49442
G JAK2-inhibitor+NASH	8335.25	0.554115	0.515941	0.0379294	15042.5	1.72951	1.61036
	7132.62	0.464219			15364.8	1.44893
	8201.03	0.529489			15488.6	1.65265
H Sh-Lp-PLA2+ JAK2-inhibitor+NASH	4150.6	0.263804	0.317636	0.0518072	15733.7	0.823388	0.99141
	4811.18	0.301511			15956.9	0.94108
	6051.77	0.387593			15613.7	1.20976
STAT3	gray value	relative quantification	Avg	sd	GAPDH	normalization processing
A Normal	11238.9	0.713673	0.743205	0.0212158	15748	0.960263	1
	11409.8	0.762559			14962.5	1.02604
	11266.8	0.753383			14954.9	1.0137
B NASH	11779	0.751067	0.740367	0.0621434	15683	1.01058	0.996182
	12500.5	0.810561			15422.1	1.09063
	10600.9	0.659474			16074.8	0.887338
C Sh-NC+NASH	11931	0.728445	0.743869	0.0340321	16378.7	0.98014	1.00089
	12886.1	0.791064			16289.6	1.0644
	11342.7	0.7121			15928.5	0.958147
D Sh-Lp-PLA2+NASH	11269.1	0.773633	0.750441	0.0475259	14566.5	1.04094	1.00974
	11442.1	0.793476			14420.2	1.06764
	10159.6	0.684212			14848.6	0.920624
E Rapamycin+NASH	12008.2	0.814749	0.736291	0.0605554	14738.5	1.09626	0.990697
	9936.74	0.667335			14890.2	0.897916
	10188.3	0.726789			14018.3	0.977912
F Sh-Lp-PLA2+ Rapamycin+NASH	10834.3	0.709865	0.730734	0.0237354	15262.5	0.955141	0.98322
	11616.4	0.718399			16169.8	0.966624
	12549.5	0.763937			16427.4	1.0279
G JAK2-inhibitor+NASH	12486.2	0.830062	0.736994	0.0659855	15042.5	1.11687	0.991643
	10517.9	0.684549			15364.8	0.921077
	10785.8	0.696371			15488.6	0.936984
H Sh-Lp-PLA2+ JAK2-inhibitor+NASH	10807.7	0.686915	0.73952	0.0640401	15733.7	0.924261	0.995042
	13238.9	0.829668			15956.9	1.11634
	10960.5	0.701977			15613.7	0.944527
p-STAT3	gray value	relative quantification	Avg	sd	GAPDH	normalization processing
A Normal	6679.62	0.424158	0.440596	0.011751	15748	0.962692	1
	6747.03	0.45093			14962.5	1.02346
	6680.33	0.446699			14954.9	1.01385
B NASH	12188.3	0.777166	0.696575	0.0572675	15683	1.7639	1.58099
	10228.3	0.663225			15422.1	1.50529
	10438	0.649335			16074.8	1.47377
C Sh-NC+NASH	10363.7	0.632752	0.698973	0.0534331	16378.7	1.43613	1.58643
	11411.8	0.70056			16289.6	1.59003
	12163.1	0.763607			15928.5	1.73312
D Sh-Lp-PLA2+NASH	8381.64	0.575406	0.560758	0.0306253	14566.5	1.30597	1.27273
	8489.64	0.588731			14420.2	1.33622
	7693.59	0.518136			14848.6	1.17599
E Rapamycin+NASH	9751.17	0.661614	0.699459	0.046449	14738.5	1.50163	1.58753
	10004.5	0.671884			14890.2	1.52494
	10722.3	0.76488			14018.3	1.73601
F Sh-Lp-PLA2+ Rapamycin+NASH	8662.64	0.567578	0.561605	0.0287636	15262.5	1.28821	1.27465
	9596.23	0.593465			16169.8	1.34696
	8604.23	0.523772			16427.4	1.18878
G JAK2-inhibitor+NASH	8698.35	0.578253	0.560181	0.0200085	15042.5	1.31243	1.27142
	8757.93	0.570001			15364.8	1.29371
	8244.4	0.532288			15488.6	1.20811
H Sh-Lp-PLA2+ JAK2-inhibitor+NASH	6648.08	0.422539	0.436327	0.0265708	15733.7	0.959017	0.990312
	7555.5	0.473494			15956.9	1.07467
	6447.67	0.412949			15613.7	0.937252
LC3II/I	gray value	relative quantification	Avg	sd	GAPDH	normalization processing
A Normal	12734.1	0.808622	0.798957	0.0121061	15748	1.0121	1
	11698.9	0.781886			14962.5	0.978633
	12059.1	0.806363			14954.9	1.00927
B NASH	5184.61	0.330588	0.282617	0.0348188	15683	0.413774	0.353733
	3840.2	0.249007			15422.1	0.311665
	4312.2	0.268258			16074.8	0.33576
C Sh-NC+NASH	5214.05	0.318343	0.284626	0.0255795	16378.7	0.398449	0.356247
	4176.93	0.256417			16289.6	0.32094
	4445.93	0.279118			15928.5	0.349353
D Sh-Lp-PLA2+NASH	7344.3	0.504192	0.453162	0.0376248	14566.5	0.631063	0.567192
	6355	0.440701			14420.2	0.551595
	6156.12	0.414593			14848.6	0.518918
E Rapamycin+NASH	6005.9	0.407498	0.451506	0.0435471	14738.5	0.510038	0.56512
	7606.2	0.51082			14890.2	0.639358
	6114.78	0.436201			14018.3	0.545963
F Sh-Lp-PLA2+ Rapamycin+NASH	11763.3	0.770732	0.796388	0.0190564	15262.5	0.964672	0.996785
	12969.4	0.802073			16169.8	1.0039
	13410.7	0.81636			16427.4	1.02178
G JAK2-inhibitor+NASH	7340.07	0.487957	0.450059	0.0275186	15042.5	0.610742	0.563308
	6741.61	0.438771			15364.8	0.54918
	6558.61	0.423448			15488.6	0.530001
H Sh-Lp-PLA2+ JAK2-inhibitor+NASH	13176.4	0.837466	0.798222	0.0459976	15733.7	1.0482	0.99908
	11707.1	0.733671			15956.9	0.918286
	12858.3	0.823528			15613.7	1.03075
mTOR	gray value	relative quantification	Avg	sd	GAPDH	normalization processing
A Normal	12087.3	0.767547	0.799339	0.0294433	15748	0.960228	1
	12546.4	0.838523			14962.5	1.04902
	11843.5	0.791947			14954.9	0.990752
B NASH	12460.5	0.79452	0.797389	0.004358	15683	0.993972	0.99756
	12392.3	0.803547			15422.1	1.00526
	12765	0.794099			16074.8	0.993445
C Sh-NC+NASH	12464.7	0.761028	0.798561	0.0474746	16378.7	0.952072	0.999026
	14099.2	0.865537			16289.6	1.08282
	12250.9	0.769116			15928.5	0.962191
D Sh-Lp-PLA2+NASH	11041.3	0.757994	0.800447	0.0794848	14566.5	0.948276	1.00139
	13148.5	0.911812			14420.2	1.14071
	10862.2	0.731534			14848.6	0.915174
E Rapamycin+NASH	12554.2	0.851798	0.806005	0.0548207	14738.5	1.06563	1.00834
	10853.9	0.728931			14890.2	0.911917
	11737.3	0.837285			14018.3	1.04747
F Sh-Lp-PLA2+ Rapamycin+NASH	12140.6	0.795454	0.792959	0.04141	15262.5	0.99514	0.992019
	11982.5	0.741042			16169.8	0.927068
	13838.2	0.842383			16427.4	1.05385
G JAK2-inhibitor+NASH	11591.5	0.770583	0.799125	0.0528974	15042.5	0.964025	0.999733
	13417.8	0.873281			15364.8	1.0925
	11670.8	0.753512			15488.6	0.942669
H Sh-Lp-PLA2+ JAK2-inhibitor+NASH	13317.5	0.846436	0.800242	0.0400131	15733.7	1.05892	1.00113
	11949.2	0.74884			15956.9	0.936825
	12576.1	0.805451			15613.7	1.00765
P-mTOR	gray value	relative quantification	Avg	sd	GAPDH	normalization processing
A Normal	5838.67	0.370757	0.383197	0.0146182	15748	0.967537	1
	6040.6	0.403717			14962.5	1.05355
	5609.84	0.375118			14954.9	0.978915
B NASH	13309.6	0.848663	0.80037	0.0418588	15683	2.21469	2.08866
	11513.7	0.746574			15422.1	1.94828
	12954.2	0.805871			16074.8	2.10302
C Sh-NC+NASH	13805.7	0.842904	0.798636	0.0450171	16378.7	2.19966	2.08414
	12003.4	0.736878			16289.6	1.92297
	12999.7	0.816126			15928.5	2.12978
D Sh-Lp-PLA2+NASH	9167.23	0.629338	0.619901	0.0311449	14566.5	1.64233	1.61771
	9408.35	0.652441			14420.2	1.70262
	8581.35	0.577923			14848.6	1.50816
E Rapamycin+NASH	7231.74	0.490671	0.476541	0.0480082	14738.5	1.28047	1.24359
	6134.25	0.411966			14890.2	1.07508
	7387.45	0.526987			14018.3	1.37524
F Sh-Lp-PLA2+ Rapamycin+NASH	6177.65	0.404761	0.361129	0.0335583	15262.5	1.05627	0.94241
	5225.18	0.323144			16169.8	0.843284
	5839.65	0.355482			16427.4	0.927673
G JAK2-inhibitor+NASH	11318.2	0.752415	0.702434	0.0471724	15042.5	1.96352	1.83309
	9820.81	0.639178			15364.8	1.66801
	11085.3	0.715711			15488.6	1.86773
H Sh-Lp-PLA2+ JAK2-inhibitor+NASH	8819.1	0.560525	0.620072	0.0553306	15733.7	1.46276	1.61815
	9667.98	0.605881			15956.9	1.58112
	10832.9	0.693809			15613.7	1.81058
