# Supplementary material for: Lp-PLA2 silencing ameliorates inflammation and autophagy in nonalcoholic steatohepatitis through inhibiting the JAK2/STAT3 pathway
Source: PeerJ. 2023 Jun 26;11:e15639. doi: 10.7717/peerj.15639 (PMC10309053; doi:10.7717/peerj.15639)
Supplement: Supplemental Information 1 [file peerj-11-15639-s001.zip › raw data/Figure 5.xls]

## Sheet: A
CD11c+/CD206-
A Normal	B NASH	C Sh-NC+NASH	D Sh-Lp-PLA2+NASH	E Rapamycin+NASH	F Sh-Lp-PLA2+ Rapamycin+NASH	G JAK2-inhibitor+NASH	H Sh-Lp-PLA2+ JAK2-inhibitor+NASH
13.9	42.8	42.7	30.7	29.1	14.6	30.8	12
13.5	40.3	42.5	32.6	30	13.8	31	11.3
13.4	41.8	39.9	32.2	28.7	11.5	29.2	11
CD206+/CD11c-
A Normal	B NASH	C Sh-NC+NASH	D Sh-Lp-PLA2+NASH	E Rapamycin+NASH	F Sh-Lp-PLA2+ Rapamycin+NASH	G JAK2-inhibitor+NASH	H Sh-Lp-PLA2+ JAK2-inhibitor+NASH
44.5	20.3	21.1	19	18.7	40.1	18.8	45.1
46.1	20.8	21	19.4	17.9	43.8	18.7	47
45.3	19.3	18.5	19.2	17.7	45.8	18.8	44.4

## Sheet: B
A. Normal	640,320,160,80,40,20pg/mL
B. NASH	1	2	3	4	5	6	7
C. Sh-NC +NASH	0	20	40	80	160	320	640	pg/mL
D. Sh-Lp-PLA2 +NASH	0.089	0.156	0.224	0.289	0.448	0.801	1.423
E. Rapamycin+NASH
F. Sh-Lp-PLA2+ Rapamycin+NASH
G. JAK2-inhibitor+NASH	TNF-α	x=(y-0.1198)/0.0021
H. Sh-Lp-PLA2+JAK2-inhibitor+NASH			C	C(original)=C*2		percentage(%)
	A. Normal	0.202	39.1429	78.2857	57.3333	1.36545
		0.176	26.7619	53.5238		0.933555
		0.162	20.0952	40.1905		0.700997
	B. NASH	0.338	103.905	207.81	213.206	3.62458
		0.354	111.524	223.048		3.89037
		0.339	104.381	208.762		3.6412
	C. Sh-NC +NASH	0.328	99.1429	198.286	210.032	3.45847
		0.338	103.905	207.81		3.62458
		0.355	112	224		3.90698
	D. Sh-Lp-PLA2 +NASH	0.281	76.7619	153.524	140.508	2.67774
		0.263	68.1905	136.381		2.37874
		0.258	65.8095	131.619		2.29568
	E. Rapamycin+NASH	0.258	65.8095	131.619	140.825	2.29568
		0.283	77.7143	155.429		2.71096
		0.262	67.7143	135.429		2.36213
	F. Sh-Lp-PLA2+ Rapamycin+NASH	0.205	40.5714	81.1429	57.6508	1.41528
		0.158	18.1905	36.381		0.634551
		0.178	27.7143	55.4286		0.966777
	G. JAK2-inhibitor+NASH	0.282	77.2381	154.476	139.238	2.69435
		0.249	61.5238	123.048		2.14618
		0.267	70.0952	140.19		2.44518
	H. Sh-Lp-PLA2+JAK2-inhibitor+NASH	0.183	30.0952	60.1905	58.6032	1.04983
		0.162	20.0952	40.1905		0.700997
		0.199	37.7143	75.4286		1.31561
A. Normal		120、60、30、15、7.5、0 pg/mL
B. NASH		1	2	3	4	5	6
C. Sh-NC +NASH		0	7.5	15	30	60	120	pg/mL
D. Sh-Lp-PLA2 +NASH		0.088	0.172	0.251	0.367	0.667	1.334
E. Rapamycin+NASH
F. Sh-Lp-PLA2+ Rapamycin+NASH
G. JAK2-inhibitor+NASH		x=(y-0.0813)/0.0103
H. Sh-Lp-PLA2+JAK2-inhibitor+NASH	IL-6		C	C(original)=C*5		percentage(%)
	A. Normal	0.266	17.932	89.6602	82.7023	1.56384
		0.242	15.6019	78.0097		1.36063
		0.247	16.0874	80.4369		1.40297
	B. NASH	0.455	36.2816	181.408	183.997	3.16409
		0.481	38.8058	194.029		3.38423
		0.445	35.3107	176.553		3.07942
	C. Sh-NC +NASH	0.451	35.8932	179.466	182.379	3.13022
		0.491	39.7767	198.883		3.4689
		0.429	33.7573	168.786		2.94395
	D. Sh-Lp-PLA2 +NASH	0.389	29.8738	149.369	157.46	2.60527
		0.411	32.0097	160.049		2.79154
		0.417	32.5922	162.961		2.84235
	E. Rapamycin+NASH	0.384	29.3883	146.942	157.783	2.56294
		0.403	31.233	156.165		2.72381
		0.432	34.0485	170.243		2.96935
	F. Sh-Lp-PLA2+ Rapamycin+NASH	0.264	17.7379	88.6893	83.5113	1.54691
		0.235	14.9223	74.6117		1.30137
		0.261	17.4466	87.233		1.52151
	G. JAK2-inhibitor+NASH	0.414	32.301	161.505	157.945	2.81695
		0.405	31.4272	157.136		2.74074
		0.401	31.0388	155.194		2.70688
	H. Sh-Lp-PLA2+JAK2-inhibitor+NASH	0.239	15.3107	76.5534	81.7314	1.33523
		0.267	18.0291	90.1456		1.57231
		0.243	15.699	78.4951		1.3691

## Sheet: C
A. Normal	16、8、4、2、1、0 U/L.
B. NASH	1	2	3	4	5	6
C. Sh-NC +NASH	0	1	2	4	8	16	U/L
D. Sh-Lp-PLA2 +NASH	0.098	0.178	0.245	0.411	0.676	1.322
E. Rapamycin+NASH
F. Sh-Lp-PLA2+ Rapamycin+NASH
G. JAK2-inhibitor+NASH		x=(y-0.0959)/0.0759
H. Sh-Lp-PLA2+JAK2-inhibitor+NASH	Arg-1		C	C(original)=C*5		percentage(%)
	A. Normal	1.198	14.5204	72.6021	76.5766	0.948097
		1.314	16.0487	80.2437		1.04789
		1.263	15.3768	76.8841		1.00401
	B. NASH	0.249	2.01713	10.0856	10.415	0.131706
		0.227	1.72727	8.63636		0.112781
		0.286	2.50461	12.5231		0.163536
	C. Sh-NC +NASH	0.287	2.51779	12.5889	11.513	0.164397
		0.256	2.10935	10.5468		0.137728
		0.269	2.28063	11.4032		0.148912
	D. Sh-Lp-PLA2 +NASH	0.791	9.1581	45.7905	39.3127	0.59797
		0.649	7.28722	36.4361		0.475812
		0.638	7.14229	35.7115		0.466349
	E. Rapamycin+NASH	0.707	8.05138	40.2569	39.159	0.525708
		0.752	8.64427	43.2213		0.564419
		0.612	6.79974	33.9987		0.443982
	F. Sh-Lp-PLA2+ Rapamycin+NASH	1.156	13.9671	69.8353	76.1594	0.911966
		1.292	15.7589	78.7945		1.02896
		1.308	15.9697	79.8485		1.04273
	G. JAK2-inhibitor+NASH	0.648	7.27404	36.3702	39.9056	0.474952
		0.691	7.84058	39.2029		0.511943
		0.766	8.82872	44.1436		0.576463
	H. Sh-Lp-PLA2+JAK2-inhibitor+NASH	1.368	16.7602	83.8011	76.0716	1.09434
		1.126	13.5718	67.859		0.886158
		1.258	15.3109	76.5547		0.999713
A. Normal	400,200,100,50,25,12.5pg/mL
B. NASH	1	2	3	4	5	6
C. Sh-NC +NASH	0	25	50	100	200	400	pg/mL
D. Sh-Lp-PLA2 +NASH	0.087	0.165	0.229	0.395	0.642	1.204
E. Rapamycin+NASH
F. Sh-Lp-PLA2+ Rapamycin+NASH
G. JAK2-inhibitor+NASH		x=(y-0.0954)/0.0028
H. Sh-Lp-PLA2+JAK2-inhibitor+NASH	IL-10		C	C(original)=C*5		percentage(%)
	A. Normal	0.143	17	85	92.1429	1.11
		0.15	19.5	97.5		1.27323
		0.148	18.7857	93.9286		1.2266
	B. NASH	0.115	7	35	29.6429	0.457058
		0.115	7	35		0.457058
		0.106	3.78571	18.9286		0.247185
	C. Sh-NC +NASH	0.115	7	35	31.4286	0.457058
		0.116	7.35714	36.7857		0.480378
		0.108	4.5	22.5		0.293823
	D. Sh-Lp-PLA2 +NASH	0.131	12.7143	63.5714	62.9762	0.830167
		0.124	10.2143	51.0714		0.666932
		0.137	14.8571	74.2857		0.970083
	E. Rapamycin+NASH	0.132	13.0714	65.3571	62.381	0.853487
		0.133	13.4286	67.1429		0.876806
		0.126	10.9286	54.6429		0.713571
	F. Sh-Lp-PLA2+ Rapamycin+NASH	0.13	12.3571	61.7857	80.8333	0.806848
		0.142	16.6429	83.2143		1.08668
		0.15	19.5	97.5		1.27323
	G. JAK2-inhibitor+NASH	0.129	12	60	62.9762	0.783529
		0.137	14.8571	74.2857		0.970083
		0.126	10.9286	54.6429		0.713571
	H. Sh-Lp-PLA2+JAK2-inhibitor+NASH	0.149	19.1429	95.7143	90.3571	1.24991
		0.148	18.7857	93.9286		1.2266
		0.141	16.2857	81.4286		1.06336
